# Supplementary material for: Pathogenic Protist Transmembranome database (PPTdb): a web-based platform for searching and analysis of protist transmembrane proteins
Source: BMC Bioinformatics. 2019 Jul 24;20(Suppl 13):382. doi: 10.1186/s12859-019-2857-7 (PMC6651900; doi:10.1186/s12859-019-2857-7)
Supplement: Supplementary file 1 — GO terms used in the PPTdb (XLSX 45 kb) [file 12859_2019_2857_MOESM1_ESM.xlsx]

## Sheet: GO list
GO id	GO description
GO:0000030	mannosyltransferase activity
GO:0000041	transition metal ion transport
GO:0000045	autophagosome assembly
GO:0000103	sulfate assimilation
GO:0000104	succinate dehydrogenase activity
GO:0000124	SAGA complex
GO:0000139	Golgi membrane
GO:0000145	exocyst
GO:0000148	1,3-beta-D-glucan synthase complex
GO:0000150	recombinase activity
GO:0000155	phosphorelay sensor kinase activity
GO:0000160	phosphorelay signal transduction system
GO:0000166	nucleotide binding
GO:0000220	vacuolar proton-transporting V-type ATPase, V0 domain
GO:0000221	vacuolar proton-transporting V-type ATPase, V1 domain
GO:0000270	peptidoglycan metabolic process
GO:0000271	polysaccharide biosynthetic process
GO:0000275	mitochondrial proton-transporting ATP synthase complex, catalytic core F(1)
GO:0000276	mitochondrial proton-transporting ATP synthase complex, coupling factor F(o)
GO:0000287	magnesium ion binding
GO:0000290	deadenylation-dependent decapping of nuclear-transcribed mRNA
GO:0000309	nicotinamide-nucleotide adenylyltransferase activity
GO:0000323	lytic vacuole
GO:0000387	spliceosomal snRNP assembly
GO:0000413	protein peptidyl-prolyl isomerization
GO:0000445	THO complex part of transcription export complex
GO:0000446	nucleoplasmic THO complex
GO:0000746	conjugation
GO:0000753	cell morphogenesis involved in conjugation with cellular fusion
GO:0000774	adenyl-nucleotide exchange factor activity
GO:0000902	cell morphogenesis
GO:0001070	RNA binding transcription regulator activity
GO:0001407	glycerophosphodiester transmembrane transport
GO:0001518	voltage-gated sodium channel complex
GO:0001530	lipopolysaccharide binding
GO:0001580	detection of chemical stimulus involved in sensory perception of bitter taste
GO:0001607	neuromedin U receptor activity
GO:0001609	G-protein coupled adenosine receptor activity
GO:0001614	purinergic nucleotide receptor activity
GO:0001664	G-protein coupled receptor binding
GO:0001822	kidney development
GO:0001973	adenosine receptor signaling pathway
GO:0003333	amino acid transmembrane transport
GO:0003676	nucleic acid binding
GO:0003677	DNA binding
GO:0003678	DNA helicase activity
GO:0003684	damaged DNA binding
GO:0003697	single-stranded DNA binding
GO:0003700	DNA binding transcription factor activity
GO:0003707	steroid hormone receptor activity
GO:0003713	transcription coactivator activity
GO:0003723	RNA binding
GO:0003724	RNA helicase activity
GO:0003725	double-stranded RNA binding
GO:0003729	mRNA binding
GO:0003735	structural constituent of ribosome
GO:0003746	translation elongation factor activity
GO:0003755	peptidyl-prolyl cis-trans isomerase activity
GO:0003774	motor activity
GO:0003777	microtubule motor activity
GO:0003779	actin binding
GO:0003796	lysozyme activity
GO:0003824	catalytic activity
GO:0003843	1,3-beta-D-glucan synthase activity
GO:0003916	DNA topoisomerase activity
GO:0003917	DNA topoisomerase type I activity
GO:0003924	GTPase activity
GO:0003933	GTP cyclohydrolase activity
GO:0003934	GTP cyclohydrolase I activity
GO:0003950	NAD+ ADP-ribosyltransferase activity
GO:0003954	NADH dehydrogenase activity
GO:0003968	RNA-directed 5'-3' RNA polymerase activity
GO:0003975	UDP-N-acetylglucosamine-dolichyl-phosphate N-acetylglucosaminephosphotransferase activity
GO:0004003	ATP-dependent DNA helicase activity
GO:0004012	phospholipid-translocating ATPase activity
GO:0004040	amidase activity
GO:0004064	arylesterase activity
GO:0004066	asparagine synthase (glutamine-hydrolyzing) activity
GO:0004089	carbonate dehydratase activity
GO:0004096	catalase activity
GO:0004129	cytochrome-c oxidase activity
GO:0004132	dCMP deaminase activity
GO:0004152	dihydroorotate dehydrogenase activity
GO:0004175	endopeptidase activity
GO:0004190	aspartic-type endopeptidase activity
GO:0004197	cysteine-type endopeptidase activity
GO:0004222	metalloendopeptidase activity
GO:0004252	serine-type endopeptidase activity
GO:0004322	ferroxidase activity
GO:0004383	guanylate cyclase activity
GO:0004386	helicase activity
GO:0004420	hydroxymethylglutaryl-CoA reductase (NADPH) activity
GO:0004427	inorganic diphosphatase activity
GO:0004462	lactoylglutathione lyase activity
GO:0004467	long-chain fatty acid-CoA ligase activity
GO:0004482	mRNA (guanine-N7-)-methyltransferase activity
GO:0004483	mRNA (nucleoside-2'-O-)-methyltransferase activity
GO:0004518	nuclease activity
GO:0004519	endonuclease activity
GO:0004553	hydrolase activity, hydrolyzing O-glycosyl compounds
GO:0004568	chitinase activity
GO:0004576	oligosaccharyl transferase activity
GO:0004579	dolichyl-diphosphooligosaccharide-protein glycotransferase activity
GO:0004583	dolichyl-phosphate-glucose-glycolipid alpha-glucosyltransferase activity
GO:0004584	dolichyl-phosphate-mannose-glycolipid alpha-mannosyltransferase activity
GO:0004601	peroxidase activity
GO:0004609	phosphatidylserine decarboxylase activity
GO:0004620	phospholipase activity
GO:0004672	protein kinase activity
GO:0004673	protein histidine kinase activity
GO:0004674	protein serine/threonine kinase activity
GO:0004713	protein tyrosine kinase activity
GO:0004714	transmembrane receptor protein tyrosine kinase activity
GO:0004716	obsolete signal transducer, downstream of receptor, with protein tyrosine kinase activity
GO:0004725	protein tyrosine phosphatase activity
GO:0004792	thiosulfate sulfurtransferase activity
GO:0004809	tRNA (guanine-N2-)-methyltransferase activity
GO:0004832	valine-tRNA ligase activity
GO:0004842	ubiquitin-protein transferase activity
GO:0004857	enzyme inhibitor activity
GO:0004859	phospholipase inhibitor activity
GO:0004860	protein kinase inhibitor activity
GO:0004866	endopeptidase inhibitor activity
GO:0004867	serine-type endopeptidase inhibitor activity
GO:0004869	cysteine-type endopeptidase inhibitor activity
GO:0004871	obsolete signal transducer activity
GO:0004887	thyroid hormone receptor activity
GO:0004888	transmembrane signaling receptor activity
GO:0004890	GABA-A receptor activity
GO:0004904	interferon receptor activity
GO:0004930	G-protein coupled receptor activity
GO:0004931	extracellularly ATP-gated cation channel activity
GO:0004932	mating-type factor pheromone receptor activity
GO:0004934	mating-type alpha-factor pheromone receptor activity
GO:0004935	adrenergic receptor activity
GO:0004940	beta1-adrenergic receptor activity
GO:0004941	beta2-adrenergic receptor activity
GO:0004945	angiotensin type II receptor activity
GO:0004948	calcitonin receptor activity
GO:0004949	cannabinoid receptor activity
GO:0004950	chemokine receptor activity
GO:0004952	dopamine neurotransmitter receptor activity
GO:0004955	prostaglandin receptor activity
GO:0004957	prostaglandin E receptor activity
GO:0004963	follicle-stimulating hormone receptor activity
GO:0004965	G-protein coupled GABA receptor activity
GO:0004967	glucagon receptor activity
GO:0004970	ionotropic glutamate receptor activity
GO:0004974	leukotriene receptor activity
GO:0004977	melanocortin receptor activity
GO:0004978	corticotropin receptor activity
GO:0004979	beta-endorphin receptor activity
GO:0004984	olfactory receptor activity
GO:0004985	opioid receptor activity
GO:0004989	octopamine receptor activity
GO:0004990	oxytocin receptor activity
GO:0004991	parathyroid hormone receptor activity
GO:0004992	platelet activating factor receptor activity
GO:0004993	G-protein coupled serotonin receptor activity
GO:0004997	thyrotropin-releasing hormone receptor activity
GO:0004999	vasoactive intestinal polypeptide receptor activity
GO:0005000	vasopressin receptor activity
GO:0005007	fibroblast growth factor-activated receptor activity
GO:0005034	osmosensor activity
GO:0005044	scavenger receptor activity
GO:0005047	signal recognition particle binding
GO:0005096	GTPase activator activity
GO:0005102	signaling receptor binding
GO:0005118	sevenless binding
GO:0005125	cytokine activity
GO:0005149	interleukin-1 receptor binding
GO:0005154	epidermal growth factor receptor binding
GO:0005179	hormone activity
GO:0005198	structural molecule activity
GO:0005212	structural constituent of eye lens
GO:0005215	transporter activity
GO:0005216	ion channel activity
GO:0005219	ryanodine-sensitive calcium-release channel activity
GO:0005220	inositol 1,4,5-trisphosphate-sensitive calcium-release channel activity
GO:0005229	intracellular calcium activated chloride channel activity
GO:0005230	extracellular ligand-gated ion channel activity
GO:0005234	extracellularly glutamate-gated ion channel activity
GO:0005242	inward rectifier potassium channel activity
GO:0005243	gap junction channel activity
GO:0005244	voltage-gated ion channel activity
GO:0005245	voltage-gated calcium channel activity
GO:0005246	calcium channel regulator activity
GO:0005247	voltage-gated chloride channel activity
GO:0005248	voltage-gated sodium channel activity
GO:0005249	voltage-gated potassium channel activity
GO:0005252	open rectifier potassium channel activity
GO:0005253	anion channel activity
GO:0005254	chloride channel activity
GO:0005261	cation channel activity
GO:0005262	calcium channel activity
GO:0005267	potassium channel activity
GO:0005272	sodium channel activity
GO:0005283	amino acid:sodium symporter activity
GO:0005298	proline:sodium symporter activity
GO:0005309	creatine:sodium symporter activity
GO:0005315	inorganic phosphate transmembrane transporter activity
GO:0005319	lipid transporter activity
GO:0005324	long-chain fatty acid transporter activity
GO:0005328	neurotransmitter:sodium symporter activity
GO:0005330	dopamine:sodium symporter activity
GO:0005332	gamma-aminobutyric acid:sodium symporter activity
GO:0005335	serotonin:sodium symporter activity
GO:0005337	nucleoside transmembrane transporter activity
GO:0005351	carbohydrate:proton symporter activity
GO:0005353	fructose transmembrane transporter activity
GO:0005354	galactose transmembrane transporter activity
GO:0005355	glucose transmembrane transporter activity
GO:0005369	taurine:sodium symporter activity
GO:0005375	copper ion transmembrane transporter activity
GO:0005381	iron ion transmembrane transporter activity
GO:0005385	zinc ion transmembrane transporter activity
GO:0005388	calcium-transporting ATPase activity
GO:0005391	sodium:potassium-exchanging ATPase activity
GO:0005432	calcium:sodium antiporter activity
GO:0005451	monovalent cation:proton antiporter activity
GO:0005452	inorganic anion exchanger activity
GO:0005471	ATP:ADP antiporter activity
GO:0005484	SNAP receptor activity
GO:0005488	binding
GO:0005506	iron ion binding
GO:0005507	copper ion binding
GO:0005509	calcium ion binding
GO:0005515	protein binding
GO:0005516	calmodulin binding
GO:0005518	collagen binding
GO:0005524	ATP binding
GO:0005525	GTP binding
GO:0005534	galactose binding
GO:0005537	mannose binding
GO:0005543	phospholipid binding
GO:0005544	calcium-dependent phospholipid binding
GO:0005549	odorant binding
GO:0005576	extracellular region
GO:0005578	extracellular matrix
GO:0005579	membrane attack complex
GO:0005615	extracellular space
GO:0005618	cell wall
GO:0005622	intracellular
GO:0005634	nucleus
GO:0005643	nuclear pore
GO:0005694	chromosome
GO:0005727	extrachromosomal circular DNA
GO:0005737	cytoplasm
GO:0005739	mitochondrion
GO:0005740	mitochondrial envelope
GO:0005741	mitochondrial outer membrane
GO:0005742	mitochondrial outer membrane translocase complex
GO:0005743	mitochondrial inner membrane
GO:0005744	mitochondrial inner membrane presequence translocase complex
GO:0005746	mitochondrial respiratory chain
GO:0005747	mitochondrial respiratory chain complex I
GO:0005750	mitochondrial respiratory chain complex III
GO:0005751	mitochondrial respiratory chain complex IV
GO:0005759	mitochondrial matrix
GO:0005764	lysosome
GO:0005770	late endosome
GO:0005777	peroxisome
GO:0005779	integral component of peroxisomal membrane
GO:0005783	endoplasmic reticulum
GO:0005784	Sec61 translocon complex
GO:0005785	signal recognition particle receptor complex
GO:0005786	signal recognition particle, endoplasmic reticulum targeting
GO:0005789	endoplasmic reticulum membrane
GO:0005794	Golgi apparatus
GO:0005829	cytosol
GO:0005833	hemoglobin complex
GO:0005834	heterotrimeric G-protein complex
GO:0005840	ribosome
GO:0005856	cytoskeleton
GO:0005886	plasma membrane
GO:0005887	integral component of plasma membrane
GO:0005890	sodium:potassium-exchanging ATPase complex
GO:0005891	voltage-gated calcium channel complex
GO:0005921	gap junction
GO:0005922	connexin complex
GO:0005923	bicellular tight junction
GO:0005975	carbohydrate metabolic process
GO:0006006	glucose metabolic process
GO:0006011	UDP-glucose metabolic process
GO:0006032	chitin catabolic process
GO:0006075	(1->3)-beta-D-glucan biosynthetic process
GO:0006099	tricarboxylic acid cycle
GO:0006120	mitochondrial electron transport, NADH to ubiquinone
GO:0006122	mitochondrial electron transport, ubiquinol to cytochrome c
GO:0006123	mitochondrial electron transport, cytochrome c to oxygen
GO:0006144	purine nucleobase metabolic process
GO:0006182	cGMP biosynthetic process
GO:0006207	'de novo' pyrimidine nucleobase biosynthetic process
GO:0006220	pyrimidine nucleotide metabolic process
GO:0006260	DNA replication
GO:0006265	DNA topological change
GO:0006281	DNA repair
GO:0006289	nucleotide-excision repair
GO:0006304	DNA modification
GO:0006310	DNA recombination
GO:0006351	transcription, DNA-templated
GO:0006355	regulation of transcription, DNA-templated
GO:0006368	transcription elongation from RNA polymerase II promoter
GO:0006396	RNA processing
GO:0006397	mRNA processing
GO:0006406	mRNA export from nucleus
GO:0006412	translation
GO:0006438	valyl-tRNA aminoacylation
GO:0006452	translational frameshifting
GO:0006457	protein folding
GO:0006464	cellular protein modification process
GO:0006468	protein phosphorylation
GO:0006470	protein dephosphorylation
GO:0006486	protein glycosylation
GO:0006487	protein N-linked glycosylation
GO:0006488	dolichol-linked oligosaccharide biosynthetic process
GO:0006493	protein O-linked glycosylation
GO:0006506	GPI anchor biosynthetic process
GO:0006508	proteolysis
GO:0006511	ubiquitin-dependent protein catabolic process
GO:0006520	cellular amino acid metabolic process
GO:0006527	arginine catabolic process
GO:0006529	asparagine biosynthetic process
GO:0006590	thyroid hormone generation
GO:0006605	protein targeting
GO:0006606	protein import into nucleus
GO:0006614	SRP-dependent cotranslational protein targeting to membrane
GO:0006621	protein retention in ER lumen
GO:0006625	protein targeting to peroxisome
GO:0006626	protein targeting to mitochondrion
GO:0006629	lipid metabolic process
GO:0006631	fatty acid metabolic process
GO:0006633	fatty acid biosynthetic process
GO:0006637	acyl-CoA metabolic process
GO:0006665	sphingolipid metabolic process
GO:0006672	ceramide metabolic process
GO:0006730	one-carbon metabolic process
GO:0006754	ATP biosynthetic process
GO:0006784	heme a biosynthetic process
GO:0006810	transport
GO:0006811	ion transport
GO:0006812	cation transport
GO:0006813	potassium ion transport
GO:0006814	sodium ion transport
GO:0006816	calcium ion transport
GO:0006817	phosphate ion transport
GO:0006820	anion transport
GO:0006821	chloride transport
GO:0006824	cobalt ion transport
GO:0006826	iron ion transport
GO:0006829	zinc ion transport
GO:0006833	water transport
GO:0006835	dicarboxylic acid transport
GO:0006836	neurotransmitter transport
GO:0006839	mitochondrial transport
GO:0006850	mitochondrial pyruvate transmembrane transport
GO:0006855	drug transmembrane transport
GO:0006857	oligopeptide transport
GO:0006862	nucleotide transport
GO:0006864	pyrimidine nucleotide transport
GO:0006865	amino acid transport
GO:0006869	lipid transport
GO:0006874	cellular calcium ion homeostasis
GO:0006878	cellular copper ion homeostasis
GO:0006879	cellular iron ion homeostasis
GO:0006884	cell volume homeostasis
GO:0006885	regulation of pH
GO:0006886	intracellular protein transport
GO:0006887	exocytosis
GO:0006890	retrograde vesicle-mediated transport, Golgi to ER
GO:0006904	vesicle docking involved in exocytosis
GO:0006913	nucleocytoplasmic transport
GO:0006914	autophagy
GO:0006915	apoptotic process
GO:0006935	chemotaxis
GO:0006939	smooth muscle contraction
GO:0006940	regulation of smooth muscle contraction
GO:0006950	response to stress
GO:0006952	defense response
GO:0006954	inflammatory response
GO:0006955	immune response
GO:0006979	response to oxidative stress
GO:0007005	mitochondrion organization
GO:0007015	actin filament organization
GO:0007018	microtubule-based movement
GO:0007031	peroxisome organization
GO:0007034	vacuolar transport
GO:0007041	lysosomal transport
GO:0007049	cell cycle
GO:0007154	cell communication
GO:0007155	cell adhesion
GO:0007156	homophilic cell adhesion via plasma membrane adhesion molecules
GO:0007165	signal transduction
GO:0007166	cell surface receptor signaling pathway
GO:0007169	transmembrane receptor protein tyrosine kinase signaling pathway
GO:0007176	regulation of epidermal growth factor-activated receptor activity
GO:0007186	G-protein coupled receptor signaling pathway
GO:0007189	adenylate cyclase-activating G-protein coupled receptor signaling pathway
GO:0007195	adenylate cyclase-inhibiting dopamine receptor signaling pathway
GO:0007200	phospholipase C-activating G-protein coupled receptor signaling pathway
GO:0007214	gamma-aminobutyric acid signaling pathway
GO:0007218	neuropeptide signaling pathway
GO:0007219	Notch signaling pathway
GO:0007267	cell-cell signaling
GO:0007268	chemical synaptic transmission
GO:0007275	multicellular organism development
GO:0007507	heart development
GO:0007596	blood coagulation
GO:0007601	visual perception
GO:0007602	phototransduction
GO:0007608	sensory perception of smell
GO:0007631	feeding behavior
GO:0008016	regulation of heart contraction
GO:0008017	microtubule binding
GO:0008021	synaptic vesicle
GO:0008022	protein C-terminus binding
GO:0008026	ATP-dependent helicase activity
GO:0008028	monocarboxylic acid transmembrane transporter activity
GO:0008033	tRNA processing
GO:0008036	diuretic hormone receptor activity
GO:0008047	enzyme activator activity
GO:0008053	mitochondrial fusion
GO:0008076	voltage-gated potassium channel complex
GO:0008081	phosphoric diester hydrolase activity
GO:0008083	growth factor activity
GO:0008092	cytoskeletal protein binding
GO:0008121	ubiquinol-cytochrome-c reductase activity
GO:0008134	transcription factor binding
GO:0008137	NADH dehydrogenase (ubiquinone) activity
GO:0008138	protein tyrosine/serine/threonine phosphatase activity
GO:0008152	metabolic process
GO:0008158	hedgehog receptor activity
GO:0008168	methyltransferase activity
GO:0008188	neuropeptide receptor activity
GO:0008199	ferric iron binding
GO:0008200	ion channel inhibitor activity
GO:0008201	heparin binding
GO:0008233	peptidase activity
GO:0008234	cysteine-type peptidase activity
GO:0008236	serine-type peptidase activity
GO:0008237	metallopeptidase activity
GO:0008250	oligosaccharyltransferase complex
GO:0008270	zinc ion binding
GO:0008271	secondary active sulfate transmembrane transporter activity
GO:0008272	sulfate transport
GO:0008273	calcium, potassium:sodium antiporter activity
GO:0008281	sulfonylurea receptor activity
GO:0008284	positive regulation of cell proliferation
GO:0008289	lipid binding
GO:0008294	calcium- and calmodulin-responsive adenylate cyclase activity
GO:0008299	isoprenoid biosynthetic process
GO:0008305	integrin complex
GO:0008308	voltage-gated anion channel activity
GO:0008312	7S RNA binding
GO:0008320	protein transmembrane transporter activity
GO:0008324	cation transmembrane transporter activity
GO:0008352	katanin complex
GO:0008360	regulation of cell shape
GO:0008375	acetylglucosaminyltransferase activity
GO:0008381	mechanosensitive ion channel activity
GO:0008434	calcitriol receptor activity
GO:0008444	CDP-diacylglycerol-glycerol-3-phosphate 3-phosphatidyltransferase activity
GO:0008483	transaminase activity
GO:0008484	sulfuric ester hydrolase activity
GO:0008488	gamma-glutamyl carboxylase activity
GO:0008502	melatonin receptor activity
GO:0008507	sodium:iodide symporter activity
GO:0008509	anion transmembrane transporter activity
GO:0008514	organic anion transmembrane transporter activity
GO:0008515	sucrose transmembrane transporter activity
GO:0008517	folic acid transmembrane transporter activity
GO:0008519	ammonium transmembrane transporter activity
GO:0008521	acetyl-CoA transmembrane transporter activity
GO:0008528	G-protein coupled peptide receptor activity
GO:0008536	Ran GTPase binding
GO:0008543	fibroblast growth factor receptor signaling pathway
GO:0008553	proton-exporting ATPase activity, phosphorylative mechanism
GO:0008556	potassium-transporting ATPase activity
GO:0008565	protein transporter activity
GO:0008610	lipid biosynthetic process
GO:0008641	ubiquitin-like modifier activating enzyme activity
GO:0008643	carbohydrate transport
GO:0008645	hexose transmembrane transport
GO:0008654	phospholipid biosynthetic process
GO:0008745	N-acetylmuramoyl-L-alanine amidase activity
GO:0008746	NAD(P)+ transhydrogenase activity
GO:0008750	NAD(P)+ transhydrogenase (AB-specific) activity
GO:0008779	acyl-[acyl-carrier-protein]-phospholipid O-acyltransferase activity
GO:0008827	cytochrome o ubiquinol oxidase activity
GO:0008863	formate dehydrogenase (NAD+) activity
GO:0008900	potassium:proton exchanging ATPase activity
GO:0008901	ferredoxin hydrogenase activity
GO:0008915	lipid-A-disaccharide synthase activity
GO:0008922	long-chain fatty acid [acyl-carrier-protein] ligase activity
GO:0008933	lytic transglycosylase activity
GO:0008940	nitrate reductase activity
GO:0008948	oxaloacetate decarboxylase activity
GO:0008963	phospho-N-acetylmuramoyl-pentapeptide-transferase activity
GO:0008965	phosphoenolpyruvate-protein phosphotransferase activity
GO:0008982	protein-N(PI)-phosphohistidine-sugar phosphotransferase activity
GO:0009055	electron transfer activity
GO:0009058	biosynthetic process
GO:0009060	aerobic respiration
GO:0009061	anaerobic respiration
GO:0009103	lipopolysaccharide biosynthetic process
GO:0009116	nucleoside metabolic process
GO:0009190	cyclic nucleotide biosynthetic process
GO:0009236	cobalamin biosynthetic process
GO:0009245	lipid A biosynthetic process
GO:0009246	enterobacterial common antigen biosynthetic process
GO:0009252	peptidoglycan biosynthetic process
GO:0009253	peptidoglycan catabolic process
GO:0009267	cellular response to starvation
GO:0009274	peptidoglycan-based cell wall
GO:0009276	Gram-negative-bacterium-type cell wall
GO:0009279	cell outer membrane
GO:0009288	bacterial-type flagellum
GO:0009289	pilus
GO:0009291	unidirectional conjugation
GO:0009294	DNA mediated transformation
GO:0009297	pilus assembly
GO:0009306	protein secretion
GO:0009325	nitrate reductase complex
GO:0009326	formate dehydrogenase complex
GO:0009372	quorum sensing
GO:0009375	ferredoxin hydrogenase complex
GO:0009378	four-way junction helicase activity
GO:0009379	Holliday junction helicase complex
GO:0009389	dimethyl sulfoxide reductase activity
GO:0009401	phosphoenolpyruvate-dependent sugar phosphotransferase system
GO:0009403	toxin biosynthetic process
GO:0009405	pathogenesis
GO:0009425	bacterial-type flagellum basal body
GO:0009431	bacterial-type flagellum basal body, MS ring
GO:0009432	SOS response
GO:0009435	NAD biosynthetic process
GO:0009437	carnitine metabolic process
GO:0009496	plastoquinol--plastocyanin reductase activity
GO:0009507	chloroplast
GO:0009512	cytochrome b6f complex
GO:0009521	photosystem
GO:0009522	photosystem I
GO:0009523	photosystem II
GO:0009538	photosystem I reaction center
GO:0009579	thylakoid
GO:0009607	response to biotic stimulus
GO:0009617	response to bacterium
GO:0009636	response to toxic substance
GO:0009654	photosystem II oxygen evolving complex
GO:0009678	hydrogen-translocating pyrophosphatase activity
GO:0009707	chloroplast outer membrane
GO:0009767	photosynthetic electron transport chain
GO:0009772	photosynthetic electron transport in photosystem II
GO:0009773	photosynthetic electron transport in photosystem I
GO:0009847	spore germination
GO:0009873	ethylene-activated signaling pathway
GO:0009877	nodulation
GO:0009881	photoreceptor activity
GO:0009966	regulation of signal transduction
GO:0010033	response to organic substance
GO:0010167	response to nitrate
GO:0010181	FMN binding
GO:0010277	chlorophyllide a oxygenase [overall] activity
GO:0010447	response to acidic pH
GO:0010461	light-activated ion channel activity
GO:0010826	negative regulation of centrosome duplication
GO:0012506	vesicle membrane
GO:0014059	regulation of dopamine secretion
GO:0015002	heme-copper terminal oxidase activity
GO:0015031	protein transport
GO:0015035	protein disulfide oxidoreductase activity
GO:0015057	thrombin-activated receptor activity
GO:0015074	DNA integration
GO:0015075	ion transmembrane transporter activity
GO:0015077	monovalent inorganic cation transmembrane transporter activity
GO:0015078	proton transmembrane transporter activity
GO:0015079	potassium ion transmembrane transporter activity
GO:0015081	sodium ion transmembrane transporter activity
GO:0015087	cobalt ion transmembrane transporter activity
GO:0015091	ferric iron transmembrane transporter activity
GO:0015093	ferrous iron transmembrane transporter activity
GO:0015095	magnesium ion transmembrane transporter activity
GO:0015097	mercury ion transmembrane transporter activity
GO:0015098	molybdate ion transmembrane transporter activity
GO:0015099	nickel cation transmembrane transporter activity
GO:0015103	inorganic anion transmembrane transporter activity
GO:0015105	arsenite transmembrane transporter activity
GO:0015108	chloride transmembrane transporter activity
GO:0015109	chromate transmembrane transporter activity
GO:0015112	nitrate transmembrane transporter activity
GO:0015113	nitrite transmembrane transporter activity
GO:0015114	phosphate ion transmembrane transporter activity
GO:0015116	sulfate transmembrane transporter activity
GO:0015123	acetate transmembrane transporter activity
GO:0015128	gluconate transmembrane transporter activity
GO:0015129	lactate transmembrane transporter activity
GO:0015136	sialic acid transmembrane transporter activity
GO:0015137	citrate transmembrane transporter activity
GO:0015140	malate transmembrane transporter activity
GO:0015144	carbohydrate transmembrane transporter activity
GO:0015150	fucose transmembrane transporter activity
GO:0015153	rhamnose transmembrane transporter activity
GO:0015159	polysaccharide transmembrane transporter activity
GO:0015165	pyrimidine nucleotide-sugar transmembrane transporter activity
GO:0015169	glycerol-3-phosphate transmembrane transporter activity
GO:0015171	amino acid transmembrane transporter activity
GO:0015173	aromatic amino acid transmembrane transporter activity
GO:0015181	arginine transmembrane transporter activity
GO:0015185	gamma-aminobutyric acid transmembrane transporter activity
GO:0015187	glycine transmembrane transporter activity
GO:0015204	urea transmembrane transporter activity
GO:0015211	purine nucleoside transmembrane transporter activity
GO:0015218	pyrimidine nucleotide transmembrane transporter activity
GO:0015220	choline transmembrane transporter activity
GO:0015221	lipopolysaccharide transmembrane transporter activity
GO:0015225	biotin transmembrane transporter activity
GO:0015232	heme transporter activity
GO:0015233	pantothenate transmembrane transporter activity
GO:0015234	thiamine transmembrane transporter activity
GO:0015238	drug transmembrane transporter activity
GO:0015250	water channel activity
GO:0015267	channel activity
GO:0015269	calcium-activated potassium channel activity
GO:0015272	ATP-activated inward rectifier potassium channel activity
GO:0015276	ligand-gated ion channel activity
GO:0015280	ligand-gated sodium channel activity
GO:0015288	porin activity
GO:0015293	symporter activity
GO:0015297	antiporter activity
GO:0015299	solute:proton antiporter activity
GO:0015307	drug:proton antiporter activity
GO:0015321	sodium-dependent phosphate transmembrane transporter activity
GO:0015343	siderophore transmembrane transporter activity
GO:0015350	methotrexate transmembrane transporter activity
GO:0015369	calcium:proton antiporter activity
GO:0015377	cation:chloride symporter activity
GO:0015379	potassium:chloride symporter activity
GO:0015385	sodium:proton antiporter activity
GO:0015386	potassium:proton antiporter activity
GO:0015408	ferric-transporting ATPase activity
GO:0015411	taurine-transporting ATPase activity
GO:0015413	nickel-transporting ATPase activity
GO:0015415	ATPase-coupled phosphate ion transmembrane transporter activity
GO:0015416	ATPase-coupled organic phosphonate transmembrane transporter activity
GO:0015417	polyamine-transporting ATPase activity
GO:0015419	ATPase-coupled sulfate transmembrane transporter activity
GO:0015420	cobalamin-transporting ATPase activity
GO:0015423	maltose-transporting ATPase activity
GO:0015424	amino acid-transporting ATPase activity
GO:0015430	glycerol-3-phosphate-transporting ATPase activity
GO:0015438	teichoic-acid-transporting ATPase activity
GO:0015439	heme-transporting ATPase activity
GO:0015440	peptide-transporting ATPase activity
GO:0015441	beta-glucan-transporting ATPase activity
GO:0015444	magnesium-importing ATPase activity
GO:0015446	ATPase-coupled arsenite transmembrane transporter activity
GO:0015450	P-P-bond-hydrolysis-driven protein transmembrane transporter activity
GO:0015467	G-protein activated inward rectifier potassium channel activity
GO:0015473	fimbrial usher porin activity
GO:0015481	maltose transporting porin activity
GO:0015485	cholesterol binding
GO:0015496	putrescine:ornithine antiporter activity
GO:0015499	formate transmembrane transporter activity
GO:0015501	glutamate:sodium symporter activity
GO:0015503	glutathione-regulated potassium exporter activity
GO:0015556	C4-dicarboxylate transmembrane transporter activity
GO:0015558	secondary active p-aminobenzoyl-glutamate transmembrane transporter activity
GO:0015562	efflux transmembrane transporter activity
GO:0015565	threonine efflux transmembrane transporter activity
GO:0015572	N-acetylglucosamine transmembrane transporter activity
GO:0015574	trehalose transmembrane transporter activity
GO:0015577	galactitol transmembrane transporter activity
GO:0015578	mannose transmembrane transporter activity
GO:0015594	putrescine-importing ATPase activity
GO:0015595	spermidine-importing ATPase activity
GO:0015604	organic phosphonate transmembrane transporter activity
GO:0015606	spermidine transmembrane transporter activity
GO:0015612	L-arabinose-importing ATPase activity
GO:0015614	D-xylose-importing ATPase activity
GO:0015627	type II protein secretion system complex
GO:0015628	protein secretion by the type II secretion system
GO:0015633	zinc-transporting ATPase activity
GO:0015643	toxic substance binding
GO:0015649	2-keto-3-deoxygluconate:proton symporter activity
GO:0015655	alanine:sodium symporter activity
GO:0015658	branched-chain amino acid transmembrane transporter activity
GO:0015671	oxygen transport
GO:0015672	monovalent inorganic cation transport
GO:0015675	nickel cation transport
GO:0015682	ferric iron transport
GO:0015684	ferrous iron transport
GO:0015689	molybdate ion transport
GO:0015693	magnesium ion transport
GO:0015694	mercury ion transport
GO:0015696	ammonium transport
GO:0015700	arsenite transport
GO:0015703	chromate transport
GO:0015705	iodide transport
GO:0015706	nitrate transport
GO:0015707	nitrite transport
GO:0015708	silicic acid import across plasma membrane
GO:0015711	organic anion transport
GO:0015716	organic phosphonate transport
GO:0015718	monocarboxylic acid transport
GO:0015721	bile acid and bile salt transport
GO:0015724	formate transport
GO:0015727	lactate transport
GO:0015734	taurine transport
GO:0015739	sialic acid transport
GO:0015740	C4-dicarboxylate transport
GO:0015743	malate transport
GO:0015746	citrate transport
GO:0015753	D-xylose transmembrane transport
GO:0015755	fructose transmembrane transport
GO:0015756	fucose transmembrane transport
GO:0015757	galactose transmembrane transport
GO:0015761	mannose transmembrane transport
GO:0015762	rhamnose transmembrane transport
GO:0015768	maltose transport
GO:0015770	sucrose transport
GO:0015771	trehalose transport
GO:0015772	oligosaccharide transport
GO:0015774	polysaccharide transport
GO:0015775	beta-glucan transport
GO:0015777	teichoic acid transport
GO:0015794	glycerol-3-phosphate transmembrane transport
GO:0015796	galactitol transport
GO:0015801	aromatic amino acid transport
GO:0015803	branched-chain amino acid transport
GO:0015809	arginine transport
GO:0015812	gamma-aminobutyric acid transport
GO:0015813	L-glutamate transmembrane transport
GO:0015822	ornithine transport
GO:0015824	proline transport
GO:0015826	threonine transport
GO:0015833	peptide transport
GO:0015846	polyamine transport
GO:0015847	putrescine transport
GO:0015848	spermidine transport
GO:0015858	nucleoside transport
GO:0015860	purine nucleoside transmembrane transport
GO:0015871	choline transport
GO:0015878	biotin transport
GO:0015884	folic acid transport
GO:0015886	heme transport
GO:0015887	pantothenate transmembrane transport
GO:0015888	thiamine transport
GO:0015889	cobalamin transport
GO:0015891	siderophore transport
GO:0015893	drug transport
GO:0015908	fatty acid transport
GO:0015910	peroxisomal long-chain fatty acid import
GO:0015914	phospholipid transport
GO:0015920	lipopolysaccharide transport
GO:0015934	large ribosomal subunit
GO:0015936	coenzyme A metabolic process
GO:0015942	formate metabolic process
GO:0015944	formate oxidation
GO:0015948	methanogenesis
GO:0015976	carbon utilization
GO:0015979	photosynthesis
GO:0015986	ATP synthesis coupled proton transport
GO:0015990	electron transport coupled proton transport
GO:0015991	ATP hydrolysis coupled proton transport
GO:0015992	proton transmembrane transport
GO:0016020	membrane
GO:0016021	integral component of membrane
GO:0016032	viral process
GO:0016070	RNA metabolic process
GO:0016151	nickel cation binding
GO:0016168	chlorophyll binding
GO:0016192	vesicle-mediated transport
GO:0016209	antioxidant activity
GO:0016226	iron-sulfur cluster assembly
GO:0016286	small conductance calcium-activated potassium channel activity
GO:0016298	lipase activity
GO:0016310	phosphorylation
GO:0016311	dephosphorylation
GO:0016413	O-acetyltransferase activity
GO:0016459	myosin complex
GO:0016471	vacuolar proton-transporting V-type ATPase complex
GO:0016485	protein processing
GO:0016491	oxidoreductase activity
GO:0016492	G-protein coupled neurotensin receptor activity
GO:0016500	protein-hormone receptor activity
GO:0016503	pheromone receptor activity
GO:0016519	gastric inhibitory peptide receptor activity
GO:0016520	growth hormone-releasing hormone receptor activity
GO:0016525	negative regulation of angiogenesis
GO:0016539	intein-mediated protein splicing
GO:0016559	peroxisome fission
GO:0016560	protein import into peroxisome matrix, docking
GO:0016567	protein ubiquitination
GO:0016594	glycine binding
GO:0016614	oxidoreductase activity, acting on CH-OH group of donors
GO:0016616	oxidoreductase activity, acting on the CH-OH group of donors, NAD or NADP as acceptor
GO:0016620	oxidoreductase activity, acting on the aldehyde or oxo group of donors, NAD or NADP as acceptor
GO:0016627	oxidoreductase activity, acting on the CH-CH group of donors
GO:0016638	oxidoreductase activity, acting on the CH-NH2 group of donors
GO:0016651	oxidoreductase activity, acting on NAD(P)H
GO:0016655	oxidoreductase activity, acting on NAD(P)H, quinone or similar compound as acceptor
GO:0016682	oxidoreductase activity, acting on diphenols and related substances as donors, oxygen as acceptor
GO:0016740	transferase activity
GO:0016741	transferase activity, transferring one-carbon groups
GO:0016746	transferase activity, transferring acyl groups
GO:0016747	transferase activity, transferring acyl groups other than amino-acyl groups
GO:0016757	transferase activity, transferring glycosyl groups
GO:0016758	transferase activity, transferring hexosyl groups
GO:0016759	cellulose synthase activity
GO:0016760	cellulose synthase (UDP-forming) activity
GO:0016763	transferase activity, transferring pentosyl groups
GO:0016765	transferase activity, transferring alkyl or aryl (other than methyl) groups
GO:0016772	transferase activity, transferring phosphorus-containing groups
GO:0016773	phosphotransferase activity, alcohol group as acceptor
GO:0016779	nucleotidyltransferase activity
GO:0016780	phosphotransferase activity, for other substituted phosphate groups
GO:0016787	hydrolase activity
GO:0016788	hydrolase activity, acting on ester bonds
GO:0016790	thiolester hydrolase activity
GO:0016798	hydrolase activity, acting on glycosyl bonds
GO:0016810	hydrolase activity, acting on carbon-nitrogen (but not peptide) bonds
GO:0016811	hydrolase activity, acting on carbon-nitrogen (but not peptide) bonds, in linear amides
GO:0016817	hydrolase activity, acting on acid anhydrides
GO:0016829	lyase activity
GO:0016831	carboxy-lyase activity
GO:0016849	phosphorus-oxygen lyase activity
GO:0016853	isomerase activity
GO:0016874	ligase activity
GO:0016878	acid-thiol ligase activity
GO:0016887	ATPase activity
GO:0016907	G-protein coupled acetylcholine receptor activity
GO:0016925	protein sumoylation
GO:0016934	extracellularly glycine-gated chloride channel activity
GO:0016973	poly(A)+ mRNA export from nucleus
GO:0016998	cell wall macromolecule catabolic process
GO:0017004	cytochrome complex assembly
GO:0017038	protein import
GO:0017056	structural constituent of nuclear pore
GO:0017111	nucleoside-triphosphatase activity
GO:0017127	cholesterol transporter activity
GO:0017137	Rab GTPase binding
GO:0017187	peptidyl-glutamic acid carboxylation
GO:0018144	RNA-protein covalent cross-linking
GO:0018193	peptidyl-amino acid modification
GO:0018279	protein N-linked glycosylation via asparagine
GO:0018493	formylmethanofuran dehydrogenase activity
GO:0018818	acetylene hydratase activity
GO:0019001	guanyl nucleotide binding
GO:0019012	virion
GO:0019013	viral nucleocapsid
GO:0019028	viral capsid
GO:0019030	icosahedral viral capsid
GO:0019031	viral envelope
GO:0019048	modulation by virus of host morphology or physiology
GO:0019049	evasion or tolerance of host defenses by virus
GO:0019054	modulation by virus of host process
GO:0019058	viral life cycle
GO:0019064	fusion of virus membrane with host plasma membrane
GO:0019076	viral release from host cell
GO:0019082	viral protein processing
GO:0019087	transformation of host cell by virus
GO:0019221	cytokine-mediated signaling pathway
GO:0019226	transmission of nerve impulse
GO:0019229	regulation of vasoconstriction
GO:0019333	denitrification pathway
GO:0019531	oxalate transmembrane transporter activity
GO:0019532	oxalate transport
GO:0019534	toxin transmembrane transporter activity
GO:0019538	protein metabolic process
GO:0019645	anaerobic electron transport chain
GO:0019646	aerobic electron transport chain
GO:0019684	photosynthesis, light reaction
GO:0019731	antibacterial humoral response
GO:0019773	proteasome core complex, alpha-subunit complex
GO:0019808	polyamine binding
GO:0019825	oxygen binding
GO:0019829	cation-transporting ATPase activity
GO:0019835	cytolysis
GO:0019836	hemolysis by symbiont of host erythrocytes
GO:0019855	calcium channel inhibitor activity
GO:0019866	organelle inner membrane
GO:0019867	outer membrane
GO:0019870	potassium channel inhibitor activity
GO:0019871	sodium channel inhibitor activity
GO:0019885	antigen processing and presentation of endogenous peptide antigen via MHC class I
GO:0019898	extrinsic component of membrane
GO:0019899	enzyme binding
GO:0019904	protein domain specific binding
GO:0019905	syntaxin binding
GO:0019948	SUMO activating enzyme activity
GO:0019955	cytokine binding
GO:0020037	heme binding
GO:0022611	dormancy process
GO:0022824	transmitter-gated ion channel activity
GO:0022848	acetylcholine-gated cation-selective channel activity
GO:0022857	transmembrane transporter activity
GO:0022869	protein-N(PI)-phosphohistidine-lactose phosphotransferase system transporter activity
GO:0022872	protein-N(PI)-phosphohistidine-mannitol phosphotransferase system transmembrane transporter activity
GO:0022877	protein-N(PI)-phosphohistidine-fructose phosphotransferase system transporter activity
GO:0022885	bacteriocin transmembrane transporter activity
GO:0022889	serine transmembrane transporter activity
GO:0022900	electron transport chain
GO:0022904	respiratory electron transport chain
GO:0030001	metal ion transport
GO:0030004	cellular monovalent inorganic cation homeostasis
GO:0030007	cellular potassium ion homeostasis
GO:0030077	plasma membrane light-harvesting complex
GO:0030089	phycobilisome
GO:0030091	protein repair
GO:0030145	manganese ion binding
GO:0030150	protein import into mitochondrial matrix
GO:0030151	molybdenum ion binding
GO:0030152	bacteriocin biosynthetic process
GO:0030153	bacteriocin immunity
GO:0030154	cell differentiation
GO:0030170	pyridoxal phosphate binding
GO:0030176	integral component of endoplasmic reticulum membrane
GO:0030234	enzyme regulator activity
GO:0030244	cellulose biosynthetic process
GO:0030246	carbohydrate binding
GO:0030253	protein secretion by the type I secretion system
GO:0030254	protein secretion by the type III secretion system
GO:0030255	protein secretion by the type IV secretion system
GO:0030256	type I protein secretion system complex
GO:0030257	type III protein secretion system complex
GO:0030269	tetrahydromethanopterin S-methyltransferase activity
GO:0030273	melanin-concentrating hormone receptor activity
GO:0030288	outer membrane-bounded periplasmic space
GO:0030414	peptidase inhibitor activity
GO:0030420	establishment of competence for transformation
GO:0030433	ubiquitin-dependent ERAD pathway
GO:0030492	hemoglobin binding
GO:0030500	regulation of bone mineralization
GO:0030552	cAMP binding
GO:0030683	evasion or tolerance by virus of host immune response
GO:0030866	cortical actin cytoskeleton organization
GO:0030904	retromer complex
GO:0030906	retromer, cargo-selective complex
GO:0030908	protein splicing
GO:0030942	endoplasmic reticulum signal peptide binding
GO:0030964	NADH dehydrogenase complex
GO:0030975	thiamine binding
GO:0031012	extracellular matrix
GO:0031083	BLOC-1 complex
GO:0031177	phosphopantetheine binding
GO:0031204	posttranslational protein targeting to membrane, translocation
GO:0031207	Sec62/Sec63 complex
GO:0031225	anchored component of membrane
GO:0031361	integral component of thylakoid membrane
GO:0031402	sodium ion binding
GO:0031419	cobalamin binding
GO:0031460	glycine betaine transport
GO:0031625	ubiquitin protein ligase binding
GO:0031640	killing of cells of other organism
GO:0031683	G-protein beta/gamma-subunit complex binding
GO:0031957	very long-chain fatty acid-CoA ligase activity
GO:0031965	nuclear membrane
GO:0031966	mitochondrial membrane
GO:0031992	energy transducer activity
GO:0032217	riboflavin transmembrane transporter activity
GO:0032218	riboflavin transport
GO:0032220	plasma membrane fusion involved in cytogamy
GO:0032237	activation of store-operated calcium channel activity
GO:0032259	methylation
GO:0032266	phosphatidylinositol-3-phosphate binding
GO:0032328	alanine transport
GO:0032329	serine transport
GO:0032367	intracellular cholesterol transport
GO:0032469	endoplasmic reticulum calcium ion homeostasis
GO:0032508	DNA duplex unwinding
GO:0032559	adenyl ribonucleotide binding
GO:0032801	receptor catabolic process
GO:0032865	ERMES complex
GO:0032869	cellular response to insulin stimulus
GO:0032947	protein-containing complex scaffold activity
GO:0032977	membrane insertase activity
GO:0033038	bitter taste receptor activity
GO:0033177	proton-transporting two-sector ATPase complex, proton-transporting domain
GO:0033178	proton-transporting two-sector ATPase complex, catalytic domain
GO:0033179	proton-transporting V-type ATPase, V0 domain
GO:0033180	proton-transporting V-type ATPase, V1 domain
GO:0033198	response to ATP
GO:0033212	iron assimilation
GO:0033223	2-aminoethylphosphonate transport
GO:0033227	dsRNA transport
GO:0033265	choline binding
GO:0033570	transferrin transmembrane transporter activity
GO:0033572	transferrin transport
GO:0033573	high-affinity iron permease complex
GO:0033644	host cell membrane
GO:0033897	ribonuclease T2 activity
GO:0033971	hydroxyisourate hydrolase activity
GO:0034040	lipid-transporting ATPase activity
GO:0034219	carbohydrate transmembrane transport
GO:0034220	ion transmembrane transport
GO:0034228	ethanolamine transmembrane transporter activity
GO:0034229	ethanolamine transport
GO:0034257	nicotinamide riboside transmembrane transporter activity
GO:0034258	nicotinamide riboside transport
GO:0034364	high-density lipoprotein particle
GO:0034551	mitochondrial respiratory chain complex III assembly
GO:0034639	L-amino acid efflux transmembrane transporter activity
GO:0034709	methylosome
GO:0034715	pICln-Sm protein complex
GO:0034755	iron ion transmembrane transport
GO:0034775	glutathione transmembrane transport
GO:0034998	oligosaccharyltransferase I complex
GO:0035091	phosphatidylinositol binding
GO:0035240	dopamine binding
GO:0035429	gluconate transmembrane transport
GO:0035434	copper ion transmembrane transport
GO:0035435	phosphate ion transmembrane transport
GO:0035438	cyclic-di-GMP binding
GO:0035444	nickel cation transmembrane transport
GO:0035556	intracellular signal transduction
GO:0035673	oligopeptide transmembrane transporter activity
GO:0035998	7,8-dihydroneopterin 3'-triphosphate biosynthetic process
GO:0036038	MKS complex
GO:0036128	CatSper complex
GO:0036376	sodium ion export across plasma membrane
GO:0036444	calcium import into the mitochondrion
GO:0038036	sphingosine-1-phosphate receptor activity
GO:0039624	viral outer capsid
GO:0039641	viral inner membrane
GO:0039693	viral DNA genome replication
GO:0039694	viral RNA genome replication
GO:0040008	regulation of growth
GO:0040012	regulation of locomotion
GO:0042025	host cell nucleus
GO:0042030	ATPase inhibitor activity
GO:0042065	glial cell growth
GO:0042066	perineurial glial growth
GO:0042126	nitrate metabolic process
GO:0042147	retrograde transport, endosome to Golgi
GO:0042151	nematocyst
GO:0042287	MHC protein binding
GO:0042301	phosphate ion binding
GO:0042310	vasoconstriction
GO:0042381	hemolymph coagulation
GO:0042500	aspartic endopeptidase activity, intramembrane cleaving
GO:0042597	periplasmic space
GO:0042609	CD4 receptor binding
GO:0042626	ATPase activity, coupled to transmembrane movement of substances
GO:0042651	thylakoid membrane
GO:0042710	biofilm formation
GO:0042742	defense response to bacterium
GO:0042744	hydrogen peroxide catabolic process
GO:0042773	ATP synthesis coupled electron transport
GO:0042802	identical protein binding
GO:0042803	protein homodimerization activity
GO:0042825	TAP complex
GO:0042834	peptidoglycan binding
GO:0042882	L-arabinose transmembrane transport
GO:0042883	cysteine transport
GO:0042888	molybdenum ion transmembrane transporter activity
GO:0042891	antibiotic transport
GO:0042919	benzoate transport
GO:0042925	benzoate transmembrane transporter activity
GO:0042930	enterobactin transport
GO:0042931	enterobactin transmembrane transporter activity
GO:0042938	dipeptide transport
GO:0042953	lipoprotein transport
GO:0042954	lipoprotein transporter activity
GO:0042956	maltodextrin transport
GO:0042958	maltodextrin transmembrane transporter activity
GO:0042981	regulation of apoptotic process
GO:0042987	amyloid precursor protein catabolic process
GO:0043022	ribosome binding
GO:0043065	positive regulation of apoptotic process
GO:0043066	negative regulation of apoptotic process
GO:0043085	positive regulation of catalytic activity
GO:0043141	ATP-dependent 5'-3' DNA helicase activity
GO:0043161	proteasome-mediated ubiquitin-dependent protein catabolic process
GO:0043165	Gram-negative-bacterium-type cell outer membrane assembly
GO:0043190	ATP-binding cassette (ABC) transporter complex
GO:0043211	carbohydrate-transporting ATPase activity
GO:0043213	bacteriocin transport
GO:0043215	daunorubicin transport
GO:0043401	steroid hormone mediated signaling pathway
GO:0043462	regulation of ATPase activity
GO:0043488	regulation of mRNA stability
GO:0043529	GET complex
GO:0043531	ADP binding
GO:0043546	molybdopterin cofactor binding
GO:0043565	sequence-specific DNA binding
GO:0043684	type IV secretion system complex
GO:0043691	reverse cholesterol transport
GO:0043772	acyl-phosphate glycerol-3-phosphate acyltransferase activity
GO:0043858	arginine:ornithine antiporter activity
GO:0043879	glycolate transmembrane transporter activity
GO:0043953	protein transport by the Tat complex
GO:0044038	cell wall macromolecule biosynthetic process
GO:0044097	secretion by the type IV secretion system
GO:0044179	hemolysis in other organism
GO:0044212	transcription regulatory region DNA binding
GO:0044237	cellular metabolic process
GO:0044262	cellular carbohydrate metabolic process
GO:0044341	sodium-dependent phosphate transport
GO:0044386	integral to host endoplasmic reticulum membrane
GO:0044564	envenomation resulting in occlusion of the pore of voltage-gated potassium channel in other organism
GO:0044659	cytolysis by virus of host cell
GO:0044667	(R)-carnitine:4-(trimethylammonio)butanoate antiporter activity
GO:0044668	sodium:malonate symporter activity
GO:0044780	bacterial-type flagellum assembly
GO:0044781	bacterial-type flagellum organization
GO:0044873	lipoprotein localization to membrane
GO:0044874	lipoprotein localization to outer membrane
GO:0045028	G-protein coupled purinergic nucleotide receptor activity
GO:0045040	protein import into mitochondrial outer membrane
GO:0045046	protein import into peroxisome membrane
GO:0045047	protein targeting to ER
GO:0045048	protein insertion into ER membrane
GO:0045087	innate immune response
GO:0045095	keratin filament
GO:0045156	electron transporter, transferring electrons within the cyclic electron transport pathway of photosynthesis activity
GO:0045158	electron transporter, transferring electrons within cytochrome b6/f complex of photosystem II activity
GO:0045211	postsynaptic membrane
GO:0045226	extracellular polysaccharide biosynthetic process
GO:0045261	proton-transporting ATP synthase complex, catalytic core F(1)
GO:0045263	proton-transporting ATP synthase complex, coupling factor F(o)
GO:0045275	respiratory chain complex III
GO:0045277	respiratory chain complex IV
GO:0045278	plasma membrane respiratory chain complex IV
GO:0045281	succinate dehydrogenase complex
GO:0045333	cellular respiration
GO:0045340	mercury ion binding
GO:0045454	cell redox homeostasis
GO:0045735	nutrient reservoir activity
GO:0045823	positive regulation of heart contraction
GO:0045892	negative regulation of transcription, DNA-templated
GO:0045893	positive regulation of transcription, DNA-templated
GO:0045900	negative regulation of translational elongation
GO:0045901	positive regulation of translational elongation
GO:0045905	positive regulation of translational termination
GO:0046034	ATP metabolic process
GO:0046411	2-keto-3-deoxygluconate transmembrane transport
GO:0046541	saliva secretion
GO:0046618	drug export
GO:0046688	response to copper ion
GO:0046689	response to mercury ion
GO:0046718	viral entry into host cell
GO:0046765	viral budding from nuclear membrane
GO:0046789	host cell surface receptor binding
GO:0046802	exit of virus from host cell nucleus by nuclear egress
GO:0046812	host cell surface binding
GO:0046813	receptor-mediated virion attachment to host cell
GO:0046848	hydroxyapatite binding
GO:0046849	bone remodeling
GO:0046872	metal ion binding
GO:0046873	metal ion transmembrane transporter activity
GO:0046907	intracellular transport
GO:0046914	transition metal ion binding
GO:0046923	ER retention sequence binding
GO:0046930	pore complex
GO:0046931	pore complex assembly
GO:0046933	proton-transporting ATP synthase activity, rotational mechanism
GO:0046942	carboxylic acid transport
GO:0046961	proton-transporting ATPase activity, rotational mechanism
GO:0046982	protein heterodimerization activity
GO:0046983	protein dimerization activity
GO:0047111	formate dehydrogenase (cytochrome-c-553) activity
GO:0047134	protein-disulfide reductase activity
GO:0047286	NAD+-diphthamide ADP-ribosyltransferase activity
GO:0047295	geranylgeranylglycerol-phosphate geranylgeranyltransferase activity
GO:0048029	monosaccharide binding
GO:0048038	quinone binding
GO:0048193	Golgi vesicle transport
GO:0048278	vesicle docking
GO:0048472	threonine-phosphate decarboxylase activity
GO:0048473	D-methionine transport
GO:0048474	D-methionine transmembrane transporter activity
GO:0048500	signal recognition particle
GO:0050080	malonyl-CoA decarboxylase activity
GO:0050136	NADH dehydrogenase (quinone) activity
GO:0050380	undecaprenyl-diphosphatase activity
GO:0050434	positive regulation of viral transcription
GO:0050626	trimethylamine-N-oxide reductase (cytochrome c) activity
GO:0050660	flavin adenine dinucleotide binding
GO:0050661	NADP binding
GO:0050662	coenzyme binding
GO:0050664	oxidoreductase activity, acting on NAD(P)H, oxygen as acceptor
GO:0050708	regulation of protein secretion
GO:0050793	regulation of developmental process
GO:0050795	regulation of behavior
GO:0050819	negative regulation of coagulation
GO:0050829	defense response to Gram-negative bacterium
GO:0050830	defense response to Gram-positive bacterium
GO:0050890	cognition
GO:0050897	cobalt ion binding
GO:0050909	sensory perception of taste
GO:0051013	microtubule severing
GO:0051028	mRNA transport
GO:0051033	RNA transmembrane transporter activity
GO:0051082	unfolded protein binding
GO:0051087	chaperone binding
GO:0051108	carnitine-CoA ligase activity
GO:0051109	crotonobetaine-CoA ligase activity
GO:0051180	vitamin transport
GO:0051219	phosphoprotein binding
GO:0051259	protein complex oligomerization
GO:0051260	protein homooligomerization
GO:0051262	protein tetramerization
GO:0051287	NAD binding
GO:0051301	cell division
GO:0051377	mannose-ethanolamine phosphotransferase activity
GO:0051536	iron-sulfur cluster binding
GO:0051537	2 iron, 2 sulfur cluster binding
GO:0051539	4 iron, 4 sulfur cluster binding
GO:0051560	mitochondrial calcium ion homeostasis
GO:0051595	response to methylglyoxal
GO:0051609	inhibition of neurotransmitter uptake
GO:0051715	cytolysis in other organism
GO:0051958	methotrexate transport
GO:0051977	lysophospholipid transport
GO:0051978	lysophospholipid transporter activity
GO:0052331	hemolysis in other organism involved in symbiotic interaction
GO:0055036	virion membrane
GO:0055052	ATP-binding cassette (ABC) transporter complex, substrate-binding subunit-containing
GO:0055070	copper ion homeostasis
GO:0055074	calcium ion homeostasis
GO:0055085	transmembrane transport
GO:0055088	lipid homeostasis
GO:0055114	oxidation-reduction process
GO:0060271	cilium assembly
GO:0061024	membrane organization
GO:0061025	membrane fusion
GO:0061608	nuclear import signal receptor activity
GO:0061630	ubiquitin protein ligase activity
GO:0061817	endoplasmic reticulum-plasma membrane tethering
GO:0065002	intracellular protein transmembrane transport
GO:0070008	serine-type exopeptidase activity
GO:0070069	cytochrome complex
GO:0070072	vacuolar proton-transporting V-type ATPase complex assembly
GO:0070206	protein trimerization
GO:0070257	positive regulation of mucus secretion
GO:0070390	transcription export complex 2
GO:0070493	thrombin-activated receptor signaling pathway
GO:0070588	calcium ion transmembrane transport
GO:0070679	inositol 1,4,5 trisphosphate binding
GO:0070830	bicellular tight junction assembly
GO:0070836	caveola assembly
GO:0070915	lysophosphatidic acid receptor activity
GO:0071423	malate transmembrane transport
GO:0071555	cell wall organization
GO:0071577	zinc ion transmembrane transport
GO:0071586	CAAX-box protein processing
GO:0071705	nitrogen compound transport
GO:0071709	membrane assembly
GO:0071722	detoxification of arsenic-containing substance
GO:0071805	potassium ion transmembrane transport
GO:0071816	tail-anchored membrane protein insertion into ER membrane
GO:0071918	urea transmembrane transport
GO:0071934	thiamine transmembrane transport
GO:0071973	bacterial-type flagellum-dependent cell motility
GO:0072488	ammonium transmembrane transport
GO:0072544	L-DOPA binding
GO:0072545	tyrosine binding
GO:0090481	pyrimidine nucleotide-sugar transmembrane transport
GO:0090482	vitamin transmembrane transporter activity
GO:0090527	actin filament reorganization
GO:0090729	toxin activity
GO:0097228	sperm principal piece
GO:0097264	self proteolysis
GO:0097746	regulation of blood vessel diameter
GO:0098024	virus tail, fiber
GO:0098025	virus tail, baseplate
GO:0098542	defense response to other organism
GO:0098609	cell-cell adhesion
GO:0098655	cation transmembrane transport
GO:0098656	anion transmembrane transport
GO:0098657	import into cell
GO:0098703	calcium ion import across plasma membrane
GO:0120029	proton export across plasma membrane
GO:1900749	(R)-carnitine transport
GO:1900751	4-(trimethylammonio)butanoate transport
GO:1900753	doxorubicin transport
GO:1900754	4-hydroxyphenylacetate transport
GO:1901241	4-hydroxyphenylacetate transmembrane transporter activity
GO:1901359	tungstate binding
GO:1901642	nucleoside transmembrane transport
GO:1901681	sulfur compound binding
GO:1902604	p-aminobenzoyl-glutamate transmembrane transport
GO:1904659	glucose transmembrane transport
GO:1904983	glycine import into mitochondrion
GO:1990246	uniplex complex
GO:1990316	Atg1/ULK1 kinase complex
GO:1990397	queuosine salvage
GO:2001069	glycogen binding
GO:2001070	starch binding
	GO:0004872
	GO:0015197
